# Supplementary material for: Primary and Secondary Yield Losses Caused by Pests and Diseases: Assessment and Modeling in Coffee
Source: PLoS One. 2017 Jan 3;12(1):e0169133. doi: 10.1371/journal.pone.0169133 (PMC5207401; doi:10.1371/journal.pone.0169133)
Supplement: S1 File — (XLSX) [file pone.0169133.s001.xlsx]

## Sheet: Description
Variable	Meaning	Unit
Year	This is the year of the experiment	year
Plot	Number of plot in the experimental parcel	number
Plant	Number of plant in each plot	number
Treat(2011)	Indicates whether the plot was treated with pesticides against pests in 2011	T: treated with pesticides; N: no treated with pesticides
Treat(2012)	Indicates whether the plot was treated with pesticides against pests in 2012	T: treated with pesticides; N: no treated with pesticides
Treat1(2013)	Indicates whether the plot was treated with pesticides against pests in 2013	T: treated with pesticides; N: no treated with pesticides
Treat2(2014)	Indicates whether the plot was treated with pesticides against pests in 2014	T: treated with pesticides; N: no treated with pesticides
Treat3(2015)	Indicates whether the plot was treated with pesticides against pests in 2015	T: treated with pesticides; N: no treated with pesticides
T123	Represents the sequence of treatments in the last three years
sAUPC_Sev	Standardized area under the progress curve if severity	%
sAUDPC_Rust	Standardized area under the disease progress curve of coffee leaf rust	%
sAUDPC_Cerc	Standardized area under the disease progress curve of brow eye spot	%
sAUDPC_Ant	Standardized area under the disease progress curve of anthracnose	%
sAUDPC_Min	Standardized area under the disease progress curve of coffee leaf miner	%
sAUDPC_All	Standardized area under the disease progress curve of all pests and diseases together	%
NS_Plant	Number of productive orthotropic stems	Number per plant
NPB_Plant	Number of productive branches per plant	Number per plant
NFN_Plant	Number of fruiting nodes per plant	Number per plant
NF_Node	Number of fruits per node	Number per node
DeadB_Plant	Number of dead productive branches per plant	Number per plant
Yield_Plant	Yield per plant in grams of fresh coffee cherries	grams per plant

## Sheet: Data_CoLosses_Plant_TYear
Year	Plot	Plant	Treat(2011)	Treat(2012)	Treat1(2013)	Treat2(2014)	Treat3(2015)	T123	sAUPC_Sev	sAUDPC_Rust	sAUDPC_Cerc	sAUDPC_Ant	sAUDPC_Min	sAUDPC_All	NS_Plant	NPB_Plant	NFN_Plant	NF_Node	DeadB_Plant	Yield_Plant
2013	1	1	T	T	T			TTT	2.26298	22.9215	17.6162	8.11199	0	51.8181			272	2.9		1775
2013	1	2	T	T	T			TTT	1.99916	28.2058	14.0449	8.47779	0	48.4358	5	168	767	3.86957	33	3950
2013	1	3	T	T	T			TTT	1.93719	33.841	23.9214	2.73408	0	55.1479			677	4.45833		3045
2013	1	4	T	T	T			TTT	2.87688	39.2046	30.4638	12.0462	0	70.7126			989	5.15152		4795
2013	1	5	T	T	T			TTT	3.72864	42.1591	37.6791	6.33137	0	74.394			742	5.51852		3350
2013	1	6	T	T	T			TTT	3.46231	50.1829	26.545	8.63472	0	68.8061			248	4.66667		1725
2013	2	1	T	T	T			TTT	2.46718	18.1082	13.3592	4.68733	4.60472	54.8071			373	3.28571		1829
2013	2	2	T	T	T			TTT	2.72107	9.36405	21.7369	10.7428	0	51.0803			529	5.88889		2295
2013	2	3	T	T	T			TTT	3.96373	45.4545	36.4814	4.54545	0	86.2694	4	128	462	3.35294	32	1835
2013	2	4	T	T	T			TTT	3.01813	15.8142	25.889	0	0.986094	55.7891			418	4.46154		1730
2013	2	5	T	T	T			TTT	1.42919	24.222	24.2737	0	0	45.3045			693	3.28571		2075
2013	2	6	T	T	T			TTT	2.67444	17.4952	24.0932	13.6213	3.61876	62.1327			413	6.75		1995
2013	3	1	T	T	N			TTN	4.33248	43.7317	48.2384	13.1685	0	68.2282			163	5.33333		1240
2013	3	2	T	T	N			TTN	2.72959	40.9236	35.4778	14.7894	0	72.5343	2	67	9	4	26	54
2013	3	3	T	T	N			TTN	2.89626	2.61265	34.5866	12.0312	0	54.8153			180	3.22222		1640
2013	3	4	T	T	N			TTN	2.27211	39.4188	21.9029	0	0	61.428			143	4.25		870
2013	3	5	T	T	N			TTN	4.09779	37.9811	39.3189	8.52122	0	71.9291			332	5.7		2675
2013	3	6	T	T	N			TTN	2.63861	26.0258	27.2714	12.5964	0	53.2228			182	2.5		1180
2013	4	1	T	T	T			TTT	2.50777	14.1829	23.2251	13.3671	0	55.5			99	1.5		455
2013	4	2	T	T	T			TTT	2.32211	7.9249	23.4529	6.65542	0	52.7745			394	4		2075
2013	4	3	T	T	T			TTT	2.91451	19.7014	27.4432	10.2256	0	53.8841			132	2.6		965
2013	4	4	T	T	T			TTT	3.38946	13.4732	40.919	10.0217	0	71.7088	2	95	538	5.35	41	3980
2013	4	5	T	T	T			TTT	2.06736	35.999	21.4471	2.04344	0	58.5083			930	4.81818		5630
2013	4	6	T	T	T			TTT	2.41537	24.5561	34.7823	3.15548	0	63.5346			308	6.36364		2515
2013	5	1	T	T	T			TTT	2.08588	30.7907	12.0499	4.39285	1.9607	50.1564			211	4.71429		1780
2013	5	2	T	T	T			TTT	2.7432	28.7912	17.9377	0	0	55.4691	2	120	633	5.69565	28	4525
2013	5	3	T	T	T			TTT	3.06207	28.832	37.7321	7.5365	3.76003	67.2499			609	5.05556		3395
2013	5	4	T	T	T			TTT	2.59354	31.7838	27.9799	5.90186	0	63.0511			216	6		1570
2013	5	5	T	T	T			TTT	2.42092	36.8814	18.727	2.21099	6.63297	65.2328			406	4.13333		2210
2013	5	6	T	T	T			TTT	2.93452	22.6215	9.3478	1.9151	0	43.8928			369	3.38462		2140
2013	6	1	T	T	N			TTN	1.81174	27.0303	13.3974	4.55492	0	42.3565			450	4.5		2815
2013	6	2	T	T	N			TTN	2.29275	9.74525	12.3014	2.9761	0	40.7286			166	4.6		710
2013	6	3	T	T	N			TTN	1.80484	25.0288	19.3172	5.08507	0	51.5993			276	4.3		870
2013	6	4	T	T	N			TTN	2.80311	24.4016	29.5823	2.23573	0	67.0324	2	90	285	3.5	17	2155
2013	6	5	T	T	N			TTN	1.94387	19.8549	14.8353	3.59501	0	49.7064			205	4		2570
2013	6	6	T	T	N			TTN	3.04922	31.1432	51.6346	14.9077	0	79.1996			106	1.66667		405
2013	7	1	T	T	N			TTN	3.01871	34.3847	22.2808	6.99463	0	57.8857			676	6.72		5070
2013	7	2	T	T	N			TTN	3.26871	40.2517	31.5122	2.68419	0	62.0244	3	103	333	3.63636	41	2015
2013	7	3	T	T	N			TTN	3.73129	44.9063	21.9278	13.2369	0	66.0565			803	4.42308		3440
2013	7	4	T	T	N			TTN	3.27976	35.2206	34.0489	7.14953	0	69.7487			608	5		2885
2013	7	5	T	T	N			TTN	2.75128	20.1029	18.3614	14.3606	0	48.351			421	5.21429		2013
2013	7	6	T	T	N			TTN	3.82866	71.3483	8.69219	0	0	84.1658			625	3.55556		2390
2013	8	1	T	T	T			TTT	2.30155	21.2537	30.9812	6.603	0	50.4906			474	4.23529		2090
2013	8	2	T	T	T			TTT	2.40979	35.2999	28.3081	5.12377	0	58.0605			495	3.29412		1459
2013	8	3	T	T	T			TTT	2.56271	24.3745	30.2271	2.89176	0	56.5	3	108	569	4.55556	15	3289
2013	8	4	T	T	T			TTT	3.24227	2.69627	43.9597	7.08105	0	69.7087			694	4.4		3215
2013	8	5	T	T	T			TTT	2.71821	12.2046	25.4671	3.76629	3.61126	54.8948			684	5.52174		4435
2013	8	6	T	T	T			TTT	2.37285	17.8325	20.2758	2.34989	0	54.0513			656	3.90909		3065
2013	9	1	T	T	N			TTN	3.15221	38.0169	23.715	0	0	56.8014			747	5.07692		5115
2013	9	2	T	T	N			TTN	4.22874	63.6801	19.7747	0	0	74.7051	5	205	687	5.42308	114	4310
2013	9	3	T	T	N			TTN	3.3869	34.75	41.9497	7.16419	0	63.3817			789	5.06897		3045
2013	9	4	T	T	N			TTN	3.54082	37.8678	29.1945	4.53659	0	67.3214			490	5.89474		3740
2013	9	5	T	T	N			TTN	2.47704	27.4528	17.9809	2.00658	0	50.0644			212	3.625		1425
2013	9	6	T	T	N			TTN	2.52636	25.504	31.6871	8.52409	0	53.2803			320	4.66667		2276
2013	10	1	T	T	T			TTT	1.87285	2.88813	27.7169	2.8572	0	50.1668			619	3.31818		2630
2013	10	2	T	T	T			TTT	1.87543	6.08961	25.6649	2.95637	0	50.7334			310	4.22222		955
2013	10	3	T	T	T			TTT	2.38574	9.10128	21.8483	8.53997	0	43.0891			52	3		180
2013	10	4	T	T	T			TTT	2.30928	23.9557	34.9275	0	0	57.3623	2	105	330	2.66667	28	645
2013	10	5	T	T	T			TTT	2.76632	17.0843	23.5212	3.26129	0	57.7944			633	4.52381		3235
2013	10	6	T	T	T			TTT	2.6933	10.8312	27.5735	1.41995	0	54.8528			529	5.10526		2875
2013	11	1	T	T	T			TTT	2.75595	39.8827	28.7601	3.52152	0.743459	63.648			1129	5.25641		7295
2013	11	2	T	T	T			TTT	3.44515	33.6774	34.3866	0.179516	0	63.8285	1	64	320	4.16667	14	1720
2013	11	3	T	T	T			TTT	3.59481	24.6808	20.9293	4.00531	1.7348	60.8543			751	5.80769		3510
2013	11	4	T	T	T			TTT	1.9915	16.8679	21.6932	3.28959	0	49.0541			170	4.4		985
2013	11	5	T	T	T			TTT	2.50765	23.5354	19.5634	0.572729	0	41.0732			279	4.55556		1055
2013	11	6	T	T	T			TTT	3.58503	24.0589	25.4908	6.44746	7.63821	66.0554			685	7.20833		4400
2013	12	1	T	T	T			TTT	4.39476	29.275	29.8217	15.0217	0	76.3398			974	4.94286		4815
2013	12	2	T	T	T			TTT	1.77148	7.77103	10.2892	18.2538	1.46608	47.2333			310	4.27273		1694
2013	12	3	T	T	T			TTT	2.89476	17.2641	20.0769	1.8357	0	64.7374			506	3		3290
2013	12	4	T	T	T			TTT	3.29596	23.7139	29.8642	6.14773	0	66.7357			575	5.14286		3805
2013	12	5	T	T	T			TTT	2.59966	13.4701	24.5261	4.09721	2.42804	52.3936			589	3.68182		2625
2013	12	6	T	T	T			TTT	2.40206	23.5068	10.6408	9.56005	0	44.7525	4	141	474	4.44444	42	2770
2013	13	1	T	T	N			TTN	2.53162	32.8212	39.7883	7.69024	0	66.4563			13	3		5
2013	13	2	T	T	N			TTN	3.42137	17.7927	14.7273	0	0	36.7104	4	148	574	4.72222	55	3105
2013	13	3	T	T	N			TTN	3.33932	49.2208	33.8556	2.36777	0	66.2624			383	5.07143		3185
2013	13	4	T	T	N			TTN	3.24359	41.04	42.0812	3.53364	0	69.4771			502	4.07692		3255
2013	13	5	T	T	N			TTN	3.58632	46.3637	28.6105	2.19924	1.97591	67.0833			113	3.66667		1525
2013	13	6	T	T	N			TTN	3.27949	49.703	9.9904	0	0	68.8224			352	4.58333		440
2013	14	1	T	T	N			TTN	2.3256	15.2407	25.6431	2.70354	0	50.5833			453	4.46667		3230
2013	14	2	T	T	N			TTN	1.72852	7.25682	17.3212	2.74374	0	48.4179			17	4		50
2013	14	3	T	T	N			TTN	2.03007	20.3523	21.1278	1.72565	0	49.9706			646	3.86957		5230
2013	14	4	T	T	N			TTN	3.34107	37.9289	26.3128	2.27353	0	68.4425	5	433	453	4.0625	58	3250
2013	14	5	T	T	N			TTN	2.09923	10.5842	40.8051	16.2568	0	54.7485			411	5		2450
2013	14	6	T	T	N			TTN	1.93471	28.6762	17.8138	1.16145	0	51.5528			175	4.16667		915
2013	15	1	T	T	T			TTT	2.05128	24.0354	18.7555	5.71856	2.29311	52.8751			23	4		100
2013	15	2	T	T	T			TTT	2.33675	31.0162	6.93727	5.61887	5.44311	52.5446	2	80	379	3.85714	29	2060
2013	15	3	T	T	T			TTT	2.30427	27.6525	5.2259	6.04997	0	49.8163			358	2.66667		2200
2013	15	4	T	T	T			TTT	1.85641	35.9821	26.7309	6.94304	5.22914	58.4347			445	4.25		2085
2013	15	5	T	T	T			TTT	2.65385	25.0931	25.4022	17.1877	2.60641	57.1703			262	2.375		710
2013	15	6	T	T	T			TTT	3.3188	36.9657	40.0058	8.80471	0	72.3177			505	5.94444		2245
2013	16	1	T	T	N			TTN	2.61512	30.9644	21.0632	0	0	45.3279			356	4.08333		1705
2013	16	2	T	T	N			TTN	3.60481	23.8628	25.119	5.93443	0	56.0534			619	4		2220
2013	16	3	T	T	N			TTN	2.10309	4.23495	24.346	6.76015	2.11083	52.9753	2	266	906	4.40625	102	3660
2013	16	4	T	T	N			TTN	2.22509	22.3672	39.3917	1.048	0	67.2159			181	3		775
2013	16	5	T	T	N			TTN	2.64777	13.7134	18.5786	0.497518	0	41.5648			347	3.25		1455
2013	16	6	T	T	N			TTN	1.74485	10.2734	31.5722	1.86698	0	48.8664			167	3.5		445
2013	17	1	T	T	N			TTN	2.74786	38.8256	44.3814	4.86726	0	68.1266			57	2		285
2013	17	2	T	T	N			TTN	2.5	35.3741	33.5629	6.36634	0	66.9375	3	138	494	5.21053	63	2945
2013	17	3	T	T	N			TTN	3.14017	29.0579	35.5351	0	2.88841	62.1884			413	4.4		2950
2013	17	4	T	T	N			TTN	3.29231	38.1684	33.8395	2.89643	1.07215	61.8529			539	6.57895		3200
2013	17	5	T	T	N			TTN	2.80385	41.1868	23.2849	5.40851	5.40851	63.872			572	6.80952		3900
2013	17	6	T	T	N			TTN	3.33761	43.5461	9.2563	0	0	60.5908			483	5.35294		2770
2013	18	1	T	T	T			TTT	1.87371	14.8739	20.9819	4.44903	0	31.9449			125	2		545
2013	18	2	T	T	T			TTT	1.6366	17.1555	10.9275	4.65445	0	49.2282			417	3.66667		45
2013	18	3	T	T	T			TTT	3.28651	26.7273	36.048	3.65444	0	71.6591	3	123	455	3.88235	40	2090
2013	18	4	T	T	T			TTT	2.65979	16.7273	16.108	3.26349	2.32318	57.8493			373	4.41667		1065
2013	18	5	T	T	T			TTT	2.66753	15.0873	16.0085	3.25114	0	55.027			147	3.75		520
2013	18	6	T	T	T			TTT	2.47036	12.9522	16.0661	1.94881	0	35.9288			71	6.5		265
2013	19	1	T	T	T			TTT	2.57436	36.5117	18.0908	0	0	55.4439			720	3.96		3435
2013	19	2	T	T	T			TTT	3.20641	25.2421	12.0329	2.29182	2.55809	53.6411	4	181	633	3.5	81	2490
2013	19	3	T	T	T			TTT	3.71453	11.2782	17.5515	16.9423	0	51.2111			310	1.77778		1020
2013	19	4	T	T	T			TTT	2.43504	4.4355	32.7756	7.46226	2.03553	59.1321			932	4.32258		3700
2013	19	5	T	T	T			TTT	2.05385	6.15182	28.9844	18.9754	0	57.2224			116	2.75		447
2013	19	6	T	T	T			TTT	2.35983	9.01728	27.9632	15.9654	0	57.8993			38	4		80
2013	20	1	T	T	N			TTN	3.43557	34.3427	32.0165	5.4251	0	64.4861			278	2.77778		1520
2013	20	2	T	T	N			TTN	2.40206	25.5289	12.164	2.22608	0	39.6927	2	96	413	4.73333	33	2845
2013	20	3	T	T	N			TTN	2.60997	29.9832	14.6435	4.01349	0	55.1015			259	2.3		850
2013	20	4	T	T	N			TTN	2.12973	56.8598	13.9526	7.42062	0	68.1007			177	3.4		645
2013	20	5	T	T	N			TTN	1.40206	19.5564	15.5388	0	0	44.8048			185	3.71429		744
2013	20	6	T	T	N			TTN	2.81959	30.5732	22.7921	0.386598	0	60.4492			201	4		1005
2013	21	1	T	T	N			TTN	2.61026	49.5506	40.4973	4.07513	0	71.9106			306	3.46667		1660
2013	21	2	T	T	N			TTN	3.15641	45.3236	57.9917	7.97681	0	78.8561	4	153	568	2.94444	70	1600
2013	21	3	T	T	N			TTN	2.01538	44.8942	25.9565	5.95601	2.70673	62.8459			643	4.68182		2295
2013	21	4	T	T	N			TTN	2.21368	44.7865	43.1229	0	0	66.034			397	3.07692		1055
2013	21	5	T	T	N			TTN	3.80641	54.3424	49.0215	0	0	80.0885			391	4.28571		1665
2013	21	6	T	T	N			TTN	3.80342	68.0421	37.6481	6.69164	0	87.5697			1158	4.97619		4980
2013	22	1	T	T	N			TTN	2.53522	37.7787	29.4738	5.16409	0	61.0105			158	5.25		730
2013	22	2	T	T	N			TTN	2.33333	39.3568	41.6963	2.72779	2.18318	68.2299			249	3.33333		1015
2013	22	3	T	T	N			TTN	3.42268	33.2672	30.2169	9.94097	0	70.0053	4	138	240	4.25	26	1660
2013	22	4	T	T	N			TTN	2.5421	23.022	22.5922	6.78154	0	58.7759			600	5.47619		2785
2013	22	5	T	T	N			TTN	2.76117	41.6229	34.6084	5.72508	0	76.3863			396	5.13333		1850
2013	22	6	T	T	N			TTN	1.78351	15.0438	25.6739	4.31111	0	47.4272			698	4.36		2590
2013	23	1	T	T	T			TTT	2.23675	29.6686	22.1672	0.175968	0	49.9796			643	5.125		1180
2013	23	2	T	T	T			TTT	2.79402	34.0748	20.2388	4.61285	2.28517	51.7406	4	161	589	4.31818	63	2325
2013	23	3	T	T	T			TTT	2.22051	42.8935	24.3235	2.42685	0	56.8219			609	4.27273		2785
2013	23	4	T	T	T			TTT	2.91752	43.5679	26.9852	5.29226	0	58.4068			363	5.53846		1845
2013	23	5	T	T	T			TTT	2.69744	25.2702	28.4047	4.84774	0	58.4685			269	3.22222		1330
2013	23	6	T	T	T			TTT	3.1094	35.3304	31.2005	4.19045	0	54.3696			262	4.85714		1010
2013	24	1	T	T	N			TTN	2.99309	57.4713	38.369	5.4344	0	76.4599			207	5.85714		1185
2013	24	2	T	T	N			TTN	2.24784	29.5994	23.2712	4.80651	0	61.317			167	6.2		970
2013	24	3	T	T	N			TTN	2.55786	27.6141	43.1818	0	0	68.082			288	2.9		1320
2013	24	4	T	T	N			TTN	2.97841	26.4265	28.7995	1.41129	4.08503	61.9948	3	167	448	3.73333	45	3345
2013	24	5	T	T	N			TTN	2.19689	36.9514	30.1213	1.67719	0	62.139			306	4.2		2380
2013	24	6	T	T	N			TTN	2.27979	29.7491	11.9392	2.87381	0	48.7933			231	3.14286		980
2014	1	1	T	T	T	T		TTT	3.63323	40.6909	17.4464	1.80849	9.88184	70.4632	1	63	1246	4.21429	3	7650
2014	1	2	T	T	T	T		TTT	4.06794	40.4404	18.9427	3.11001	0	64.3989	4	175	1901	4.91589	30	11600
2014	1	3	T	T	T	T		TTT	2.57219	39.604	24.1944	8.11693	3.92701	68.8768	3	97	743	2.14444	5	3625
2014	1	4	T	T	T	T		TTT	3.53397	36.1458	30.283	10.2264	2.29879	62.1043	2	102	734	3.09856	5	2450
2014	1	5	T	T	T	T		TTT	4.04299	70.5779	17.715	0	2.13819	89.1919	2	56	351	4	10	2333.13
2014	1	6	T	T	T	T		TTT	2.92834	36.6472	17.8307	4.4671	8.1427	69.4601	2	34	121	2.16667	0	572.086
2014	2	1	T	T	T	T		TTT	4.3896	22.5696	7.17961	4.69311	0.762298	54.6104	3	143	548	2.63386	24	4550
2014	2	2	T	T	T	T		TTT	2.61253	15.3452	21.9631	6.64363	2.56067	62.5776	2	73	48	3	14	261.097
2014	2	3	T	T	T	T		TTT	3.83864	19.2003	12.5082	17.4818	2.31552	68.2866	3	90	311	2.86111	9	1558.02
2014	2	4	T	T	T	T		TTT	3.03981	31.9095	24.8912	15.733	1.92802	70.2186	4	190	903	3.39675	20	4225
2014	2	5	T	T	T	T		TTT	4.55786	29.1352	10.3384	20.8077	1.68902	60.6148	3	208	1150	6.14539	44	4225
2014	2	6	T	T	T	T		TTT	3.19745	20.2211	28.3212	16.5321	2.15224	53.8114	4	149	757	3.475	72	2050
2014	3	1	T	T	N	T		TNT	2.78503	47.4671	20.9605	4.73169	2.6536	70.6301	2	35	162	3.16667	4	1009.67
2014	3	2	T	T	N	T		TNT	3.50265	37.7162	40.9722	17.7384	0.683337	75.3325	3	123	687	3.22463	31	2075
2014	3	3	T	T	N	T		TNT	2.99947	22.3969	32.0248	7.40249	9.54916	64.9986	3	39	188	2.85714	2	1000
2014	3	4	T	T	N	T		TNT	3.48408	36.3731	19.1951	7.00087	1.62584	74.7104	3	113	765	2.60317	19	3300
2014	3	5	T	T	N	T		TNT	2.99682	37.4284	22.8499	12.1383	6.22052	67.0333	4	67	269	2.625	3	1358.06
2014	3	6	T	T	N	T		TNT	3.3328	39.9396	12.5427	7.3298	0	79.2588	2	121	844	4.65625	18	4450
2014	4	1	T	T	T	N		TTN	4.55892	25.9698	38.778	8.34941	6.14918	59.1231	3	119	853	4.16061	36	1275
2014	4	2	T	T	T	N		TTN	4.20011	7.40243	24.0587	15.4492	8.44967	67.5805	5	166	735	3.57143	68	2625
2014	4	3	T	T	T	N		TTN	3.63641	29.2473	33.0569	10.6115	1.30457	63.9148	2	88	565	2.5	27	1968.07
2014	4	4	T	T	T	N		TTN	3.55679	4.36815	34.3501	0	2.2277	48.6303	2	0	0	0		0
2014	4	5	T	T	T	N		TTN	3.96975	25.4561	30.1656	13.1466	2.36415	74.1279	3	122	440	3.06667	29	2250
2014	4	6	T	T	T	N		TTN	4.62208	27.2227	30.3553	6.56284	8.73905	73.8865	4	162	663	2.90476	39	2850
2014	5	1	T	T	T	T		TTT	3.22632	36.9395	14.9733	1.37302	5.74579	56.4303	2	112	794	3.90489	1	6350
2014	5	2	T	T	T	T		TTT	4.23158	21.3449	13.6163	0	5.44372	69.268	2	110	927	4.30757	4	6625
2014	5	3	T	T	T	T		TTT	4.02164	50.4759	22.9749	11.6957	1.99905	67.4783	3	75	501	3.15556	11	1575
2014	5	4	T	T	T	T		TTT	5.00936	38.9047	25.4678	13.5855	0	77.2478	4	88	477	3.39583	66	1546.54
2014	5	5	T	T	T	T		TTT	4.85965	26.6243	33.3121	3.74659	0	74.2169	4	93	605	1.99375	93	1325
2014	5	6	T	T	T	T		TTT	4.3848	50.7179	14.6111	0	0	71.3756	3	150	1603	5.09365	19	10320.1
2014	6	1	T	T	N	N		TNN	3.9241	27.6594	30.9925	4.40138	0	60.93	4	146	579	3.3	116	2450
2014	6	2	T	T	N	N		TNN	3.82962	14.2227	34.4499	5.63115	3.45262	58.2298	3	117	608	3.30135	35	1800
2014	6	3	T	T	N	N		TNN	2.9793	37.678	16.659	1.41072	1.48069	58.1851	4	145	608	3.65357	17	2975
2014	6	4	T	T	N	N		TNN	4.32643	26.5978	23.4841	9.00784	2.01946	70.0944	2	97	455	4.71875	15	3491.64
2014	6	5	T	T	N	N		TNN	4.11783	47.5846	20.2518	2.13415	5.43949	69.7697	2	128	605	3.95833	4	4100
2014	6	6	T	T	N	N		TNN	2.5414	45.7467	22.3222	7.44671	4.44413	70.9682	3	107	272	3.15	19	1025
2014	7	1	T	T	N	N		TNN	2.77442	29.0001	42.0651	7.75082	10.9689	68.4985	2	3	3	3	2	2.91447
2014	7	2	T	T	N	N		TNN	3.12845	53.4967	24.394	4.92793	2.99938	71.5699	3	111	642	4.15152	11	3100
2014	7	3	T	T	N	N		TNN	3.54193	18.2608	26.8847	4.59029	2.74613	52.1739	3	45	196	3.16667	4	1000
2014	7	4	T	T	N	N		TNN	4.29246	47.363	22.6168	6.31858	5.42997	73.148	4	106	794	2.92778	6	3225
2014	7	5	T	T	N	N		TNN	3.01221	51.6382	21.835	1.631	2.69532	74.9507	2	37	109	3.33333	1	746.859
2014	7	6	T	T	N	N		TNN	3.83439	49.0678	21.512	1.25771	10.1251	73.0203	4	142	1211	4.33214	20	5600
2014	8	1	T	T	T	T		TTT	2.46815	19.2904	33.8055	8.79882	4.10362	61.1558	3	99	285	2.38889	5	1575
2014	8	2	T	T	T	T		TTT	3.90074	23.3424	36.1261	3.13246	4.04747	69.0521	3	113	394	3.64286	8	1848.19
2014	8	3	T	T	T	T		TTT	4.48567	39.1672	19.8788	12.9484	6.57877	67.4646	3	106	583	2.94444	101	2865.94
2014	8	4	T	T	T	T		TTT	3.53715	43.5284	25.5046	1.40278	5.02056	87.8824	4	155	749	5.47857	17	2900
2014	8	5	T	T	T	T		TTT	4.08652	28.5817	18.2498	19.8527	2.81293	72.0218	4	209	1148	3.95016	47	7125
2014	8	6	T	T	T	T		TTT	3.5759	42.9262	29.4573	4.51567	3.66888	64.8288	4	187	943	4.25833	33	5275
2014	9	1	T	T	N	N		TNN	3.01274	40.1967	13.7467	0	1.75494	60.1414	3	86	424	2.65278	7	3539.75
2014	9	2	T	T	N	N		TNN	3.96285	45.6815	8.48637	3.65899	4.58249	64.3864	2	74	350	4.325	5	2675
2014	9	3	T	T	N	N		TNN	3.11943	31.0932	35.2215	3.13213	10.701	70.7437	2	71	197	2.4	0	975
2014	9	4	T	T	N	N		TNN	3.3827	36.5681	34.0265	5.21934	5.94443	67.5189	2	51	147	4	4	857.376
2014	9	5	T	T	N	N		TNN	4.06051	53.1093	12.9904	1.81028	0	58.1309	1	54	243	4	2	2975
2014	9	6	T	T	N	N		TNN	2.69161	41.2141	27.209	0.246091	2.69584	63.7352	3	68	237	2.5	5	764.751
2014	10	1	T	T	T	T		TTT	2.80732	24.7345	32.9106	5.90242	0.215183	63.2408	2	66	46	3	7	564.856
2014	10	2	T	T	T	T		TTT	3.61624	19.1355	18.2658	13.2321	2.51416	62.9306	2	62	273	3	19	1775
2014	10	3	T	T	T	T		TTT	3.98089	20.941	18.5841	20.3988	0	79.7346	3	114	429	3.84762	67	1675
2014	10	4	T	T	T	T		TTT	4.3673	43.5604	37.2375	7.40816	0	95.6512	2	117	598	3.58482	45	2700
2014	10	5	T	T	T	T		TTT	4.33546	34.5811	23.101	13.5061	10.0865	86.3736	2	82	572	3.36111	13	4250
2014	10	6	T	T	T	T		TTT	2.93471	15.5893	18.6448	13.6701	10.662	59.0191	2	126	733	4.04872	25	3775
2014	11	1	T	T	T	T		TTT	4.03556	39.0903	32.4992	5.46768	8.71034	76.4607	3	133	560	2.96681	6	4734.94
2014	11	2	T	T	T	T		TTT	2.7983	47.6655	17.7813	8.8229	3.38677	74.7451	1	54	463	3.17647	6	3137.78
2014	11	3	T	T	T	T		TTT	4.03132	58.6597	26.0865	4.95351	6.77612	68.7162	2	82	521	3.84848	6	5200
2014	11	4	T	T	T	T		TTT	3.8551	9.88767	13.6746	3.78135	3.04876	63.3189	4	104	590	4.69375	7	2193.46
2014	11	5	T	T	T	T		TTT	4.6603	25.4057	17.164	1.7061	3.13163	62.2202	3	106	590	3.94259	13	3977.84
2014	11	6	T	T	T	T		TTT	2.84979	55.7976	22.8818	1.6999	5.08921	75.1856	3	90	569	3.49259	2	2800
2014	12	1	T	T	T	N		TTN	4.34713	20.9224	39.2735	0.318471	2.39439	77.8281	2	55	49	1	16	140.447
2014	12	2	T	T	T	N		TTN	3.51168	15.1546	15.0076	4.2405	1.96483	43.5297	3	150	601	2.97222	19	2275
2014	12	3	T	T	T	N		TTN	2.78238	29.4677	19.5429	0	2.80888	59.9878	3	123	282	2.11111	35	1925
2014	12	4	T	T	T	N		TTN	2.72346	31.8596	35.4195	3.49978	5.6037	63.1008	3	128	564	2.88571	9	2812.36
2014	12	5	T	T	T	N		TTN	3.27017	44.5397	17.0471	7.31785	0	67.4967	3	109	404	3.11111	20	1925
2014	12	6	T	T	T	N		TTN	3.7293	35.0227	22.2801	1.14234	8.38034	65.6147	2	84	10	3	84	103.089
2014	13	1	T	T	N	N		TNN	2.3551	30.2779	39.4903	11.0912	0	68.6468	3	65	155	3.33333	12	524.469
2014	13	2	T	T	N	N		TNN	3.81051	20.7906	25.3903	5.76652	7.08336	62.5004	2	46	196	2.28571	2	725
2014	13	3	T	T	N	N		TNN	3.53609	69.6933	12.238	0.818131	2.04337	77.3063	2	68	368	3.71667	8	2500
2014	13	4	T	T	N	N		TNN	2.90499	43.975	34.1849	0.965615	2.42774	69.3981	3	68	393	3.25	22	1715.9
2014	13	5	T	T	N	N		TNN	4.10403	51.6526	15.5196	0	1.03988	61.0154	3	85	610	3.34314	44	2600
2014	13	6	T	T	N	N		TNN	4.62261	56.7973	13.8939	5.14861	3.66719	70.0426	3	104	1063	4.22608	73	2750
2014	14	1	T	T	N	T		TNT	2.84395	37.2091	14.4281	9.12448	7.39196	67.8753	3	98	419	3.46984	14	2443.26
2014	14	2	T	T	N	T		TNT	3.9655	15.4723	12.4761	4.77978	0	53.1226	2	98	303	1.5	34	1800
2014	14	3	T	T	N	T		TNT	3.18418	14.6375	19.2814	1.38742	1.62442	67.6982	2	107	734	4.82143	18	5850
2014	14	4	T	T	N	T		TNT	3.57059	28.802	9.55519	2.41479	0.422421	52.05	4	118	371	4.79762	7	2100
2014	14	5	T	T	N	T		TNT	4.18631	0	40.1414	0	0	64.0736	2	39	16	3	22	157.52
2014	14	6	T	T	N	T		TNT	4.33227	24.5305	11.3378	2.99535	0	68.2478	3	133	804	3.86742	39	2600
2014	15	1	T	T	T	N		TTN	4.39331	46.0318	16.3253	5.02649	8.45035	65.5598	4	138	676	4.20595	89	2825
2014	15	2	T	T	T	N		TTN	4.18631	60.8897	4.54211	0	11.597	79.782	2	83	411	3.08333	31	2575
2014	15	3	T	T	T	N		TTN	4.5897	52.2768	18.445	0	0	74.6318	2	97	513	3.625	84	2441.26
2014	15	4	T	T	T	N		TTN	4.48832	58.5542	21.8665	0	1.57773	73.5646	3	70	421	2.7037	19	1819.04
2014	15	5	T	T	T	N		TTN	5.46497	39.6558	24.1633	23.4346	0	89.6086	3	71	215	1.83333	71	550
2014	15	6	T	T	T	N		TTN	2.9517	42.3154	30.736	6.31371	0	60.598	3	75	209	2.55556	31	603.174
2014	16	1	T	T	N	N		TNN	2.57856	43.8533	2.59897	0.626732	0.0909918	54.065	2	82	434	3.05769	15	2350
2014	16	2	T	T	N	N		TNN	2.83864	46.0109	14.5168	3.04529	4.33148	68.5386	2	83	360	3.575	3	3275
2014	16	3	T	T	N	N		TNN	3.40817	39.8647	29.1147	6.86883	4.0037	56.6179	2	83	325	3.83333	19	1675
2014	16	4	T	T	N	N		TNN	3.26433	37.6114	29.9178	7.25337	3.35428	69.1919	1	41	201	2	8	900
2014	16	5	T	T	N	N		TNN	4.02919	50.6829	14.5502	2.29082	1.46931	58.9903	4	131	859	3.95671	131	2400
2014	16	6	T	T	N	N		TNN	4.12898	28.3735	35.005	1.49612	5.22424	60.9864	4	193	911	3.4752	193	1550
2014	17	1	T	T	N	T		TNT	5.51964	8.01507	31.1367	3.29495	0	49.4413	3	44	174	3.25	44	462.41
2014	17	2	T	T	N	T		TNT	3.16932	32.5613	46.0579	1.00725	3.82743	62.3349	2	52	136	2.5	4	732.577
2014	17	3	T	T	N	T		TNT	2.96762	49.6258	28.8084	8.43292	2.92092	69.8512	2	61	191	3	4	842.064
2014	17	4	T	T	N	T		TNT	3.44161	56.0773	19.9316	3.5676	10.1775	71.1165	2	48	194	5.79167	0	1515.51
2014	17	5	T	T	N	T		TNT	2.29724	55.7982	8.0215	0	1.33772	59.998	2	33	50	3	2	355.666
2014	17	6	T	T	N	T		TNT	2.0913	49.3962	10.5568	0	5.63282	64.209	2	83	524	3.39583	6	3775
2014	18	1	T	T	T	T		TTT	4.26115	33.2697	8.90751	3.38365	5.13236	59.3609	2	89	677	3.90977	66	2550
2014	18	2	T	T	T	T		TTT	4.26964	28.3507	23.1418	8.86065	8.75776	67.8785	3	115	939	3.8875	37	3875
2014	18	3	T	T	T	T		TTT	2.32113	34.7911	11.8405	2.04808	0	70.0807	2	52	138	2.375	6	965.21
2014	18	4	T	T	T	T		TTT	3.95913	28.0877	4.46687	15.9681	0.826064	61.6982	2	100	716	3.33333	6	3625
2014	18	5	T	T	T	T		TTT	4.16667	33.7635	22.2919	8.19767	9.72529	68.8629	3	160	821	3.27652	26	3825
2014	18	6	T	T	T	T		TTT	3.6449	35.7338	10.9394	1.98439	0	48.9738	3	152	944	3.31111	15	3225
2014	19	1	T	T	T	N		TTN	3.08811	53.3366	13.6173	0.547838	3.89444	79.8713	3	177	1159	4.0915	14	6725
2014	19	2	T	T	T	N		TTN	3.72134	47.0492	8.0123	0	5.49059	67.7017	3	116	630	3.5205	8	3450
2014	19	3	T	T	T	N		TTN	4.138	22.0406	14.6568	11.236	0	58.4557	3	91	244	1.5	61	375.877
2014	19	4	T	T	T	N		TTN	2.52813	27.8292	27.1076	4.17414	0	68.3893	3	122	105	1.75	20	249.26
2014	19	5	T	T	T	N		TTN	4.38217	13.851	12.6234	21.6393	6.31171	51.6047	2	43	56	1	43	76.6173
2014	19	6	T	T	T	N		TTN	3.10403	34.2256	24.7648	15.3708	11.6764	63.7332	4	115	322	3.83333	71	844.408
2014	20	1	T	T	N	N		TNN	4.33811	44.4826	16.859	0	10.3485	71.3079	2	35	141	4.8	9	1239.15
2014	20	2	T	T	N	N		TNN	3.16932	32.8114	11.9962	6.28391	0	64.5529	2	106	624	3.875	10	1850
2014	20	3	T	T	N	N		TNN	3.8604	69.2847	25.5514	6.71389	0	88.357	2	108	490	3	45	1375
2014	20	4	T	T	N	N		TNN	4.61783	46.6922	16.9872	2.15499	11.061	68.8006	4	133	731	3.81023	32	2312.13
2014	20	5	T	T	N	N		TNN	3.84979	49.6753	19.0474	1.20465	1.62697	56.7308	4	168	892	3.98214	85	3000
2014	20	6	T	T	N	N		TNN	4.27548	40.2109	23.5022	4.73084	0	67.0914	3	133	538	3.15079	110	1925
2014	21	1	T	T	N	N		TNN	4.84926	33.69	15.2008	11.4858	10.4086	76.1036	3	108	706	3.05556	52	1225
2014	21	2	T	T	N	N		TNN	2.8482	45.3141	43.994	2.69832	13.4456	81.0423	2	55	213	2.66667	5	804.336
2014	21	3	T	T	N	N		TNN	4.17622	15.5559	23.2648	6.67842	7.18078	61.335	2	4	11	3	4	7.588
2014	21	4	T	T	N	N		TNN	3.23036	45.0789	33.3495	1.4847	4.95621	68.7013	3	49	207	2.41667	13	822.764
2014	21	5	T	T	N	N		TNN	2.6449	44.0918	25.2653	4.46039	3.48401	63.301	2	34	112	5	2	672.764
2014	21	6	T	T	N	N		TNN	2.64384	40.2672	11.8695	0.261042	8.02973	64.4325	2	30	67	3.5	15	589.092
2014	22	1	T	T	N	N		TNN	3.50425	41.7135	27.6287	3.7723	4.07155	63.5234	3	123	656	3.79654	68	1501.26
2014	22	2	T	T	N	N		TNN	4.3535	45.069	33.8959	3.2043	0	77.396	4	109	548	2.80357	18	1875
2014	22	3	T	T	N	N		TNN	4.74416	60.6809	19.7549	7.92197	14.681	84.383	4	164	1138	4.10101	35	2375
2014	22	4	T	T	N	N		TNN	3.34554	16.6705	34.1551	1.55428	0.150855	64.941	2	82	188	2.875	5	825
2014	22	5	T	T	N	N		TNN	3.48408	11.7132	22.3929	4.64391	0	52.5948	3	71	245	3.08333	13	1050
2014	22	6	T	T	N	N		TNN	4.1327	28.7939	22.3575	2.68591	8.52017	70.8093	2	102	364	3.70833	10	1531.31
2014	23	1	T	T	T	T		TTT	4.38057	40.3113	27.2792	3.00504	4.20655	71.201	3	135	927	4.05	5	4825
2014	23	2	T	T	T	T		TTT	2.7776	37.3309	19.7131	5.38353	2.17525	64.5091	3	72	334	2.75	5	1995.53
2014	23	3	T	T	T	T		TTT	3.58015	39.1034	20.4733	2.31769	7.25467	63.3297	3	61	520	3.02564	5	2275
2014	23	4	T	T	T	T		TTT	3.15977	19.1857	28.6831	10.4668	5.39278	78.34	3	41	86	1.5	7	454.327
2014	23	5	T	T	T	T		TTT	3.31529	25.4808	12.0112	13.4498	7.52939	56.9348	3	109	595	3.32381	34	3025
2014	23	6	T	T	T	T		TTT	3.17197	21.7055	28.3396	10.0551	10.6184	67.1752	3	87	372	2.88889	5	1979.4
2014	24	1	T	T	N	T		TNT	3.01752	61.3417	22.2933	9.58375	4.45519	68.7987	2	84	379	2.91111	2	1950
2014	24	2	T	T	N	T		TNT	3.42463	30.7048	11.7286	17.1198	10.8447	66.1887	3	88	366	2.875	20	2925
2014	24	3	T	T	N	T		TNT	3.60669	36.9312	25.528	4.38897	6.95172	59.1322	3	114	674	2.86772	52	2750
2014	24	4	T	T	N	T		TNT	2.95541	25.9357	18.0845	14.4483	6.2772	62.5421	3	90	319	2.44444	8	2800
2014	24	5	T	T	N	T		TNT	3.46231	43.2192	26.2611	4.35177	5.94143	63.0994	3	108	519	3.86364	6	3850
2014	24	6	T	T	N	T		TNT	3.63482	25.7707	19.3387	13.9222	3.71739	63.6036	4	131	568	2.64881	80	2025
2015	1	1	T	T	T	T	T	TTT	2.41241	36.4007	12.1693	0	4.2027	49.5614	1	54	614	2.08333	0	3630
2015	1	2	T	T	T	T	T	TTT	2.03224	29.7067	26.2579	2.85835	1.04808	60.3366	4	40	162	1.28889	6	513
2015	1	3	T	T	T	T	T	TTT	2.50304	31.6605	19.1393	7.30743	0	49.3626	3	66	323	2.64444	13	831
2015	1	4	T	T	T	T	T	TTT	2.35401	21.8604	19.0096	1.99509	2.15882	51.1555	3	79	379	2.23333	17	1586
2015	1	5	T	T	T	T	T	TTT	3.49513	59.5454	35.6017	14.0359	0	71.7984	2	63	410	2.33333	24	1952
2015	1	6	T	T	T	T	T	TTT	2.48327	38.5034	13.5827	4.99842	5.76861	52.3974	2	62	260	1.75	17	1648
2015	2	1	T	T	T	T	N	TTN	2.51156	27.0407	42.2601	5.03455	3.622	67.4856	3	0	0	0		0
2015	2	2	T	T	T	T	N	TTN	2.71776	25.1925	17.9827	0.129072	0	46.1803	2	7	18	1.5	7	0
2015	2	3	T	T	T	T	N	TTN	2.51642	54.0757	22.336	2.15702	1.51585	64.0507	4	2	5	1.5	2	0
2015	2	4	T	T	T	T	N	TTN	3.12774	17.9744	25.559	2.37182	0	58.7442	4	3	3	1.5	3	0
2015	2	5	T	T	T	T	N	TTN												0
2015	2	6	T	T	T	T	N	TTN												0
2015	4	1	T	T	T	N	T	TNT												0
2015	4	2	T	T	T	N	T	TNT	3.55839	13.528	9.69892	0	10.1121	34.3025	3	0	0	0		0
2015	4	3	T	T	T	N	T	TNT	2.88078	9.07392	18.2264	8.80979	4.02034	57.5209	2	0	0	0		0
2015	4	4	T	T	T	N	T	TNT	5.17153	75.6204	0	0	0	96.3504	0	0	0	0		0
2015	4	5	T	T	T	N	T	TNT	1.91058	27.7048	19.3131	6.49346	0	49.6823	2	0	0	0		0
2015	4	6	T	T	T	N	T	TNT	2.36071	16.5161	26.187	4.09304	11.979	53.4705	4	0	0	0		0
2015	5	1	T	T	T	T	T	TTT	5.20803	10.7801	14.6715	7.00502	0	68.0269	2	0	0	0		0
2015	5	2	T	T	T	T	T	TTT	2.66667	36.8957	19.0607	0.620785	7.25243	40.4339	2	95	527	2.625	6	2810
2015	5	3	T	T	T	T	T	TTT	2.40724	31.2097	19.0909	13.6212	1.28698	57.813	3	53	395	2.41667	9	2331
2015	5	4	T	T	T	T	T	TTT	2.78893	50.6402	37.1022	1.70107	3.18566	69.035	2	37	146	1.2	3	227
2015	5	5	T	T	T	T	T	TTT	2.28345	24.8936	13.9962	0.0944995	8.94789	49.3324	4	0	0	0		0
2015	5	6	T	T	T	T	T	TTT	2.75669	33.905	13.6693	2.49115	1.86857	61.4733	3	15	34	1.5	2	76
2015	8	1	T	T	T	T	N	TTN	2.73175	43.8739	24.1647	6.03234	1.11703	62.0295	3	48	382	1.94444	14	2855
2015	8	2	T	T	T	T	N	TTN	2.45255	52.909	20.2552	7.4245	1.06337	64.0854	3	14	31	2.75	0	252
2015	8	3	T	T	T	T	N	TTN												0
2015	8	4	T	T	T	T	N	TTN	2.91849	34.2142	28.6819	0	0.693177	55.4826	4	27	112	1.61111	15	936
2015	8	5	T	T	T	T	N	TTN	3.58577	19.0643	23.2618	0	0.110249	59.9322	4	31	210	2.4	9	1172
2015	8	6	T	T	T	T	N	TTN	2.70925	45.4025	32.2953	3.4416	3.51396	59.11	3	7	44	1.75	3	100
2015	10	1	T	T	T	T	N	TTN	2.6545	29.3136	27.9912	0	0	46.5454	2	28	101	2.08333	11	648
2015	10	2	T	T	T	T	N	TTN	3.09307	45.0145	21.5498	1.59085	0	65.7675	2	0	0	0		0
2015	10	3	T	T	T	T	N	TTN												0
2015	10	4	T	T	T	T	N	TTN	4.58303	11.6295	7.97412	2.11882	0	70.1035	0	0	0	0		0
2015	10	5	T	T	T	T	N	TTN	2.52859	50.9052	49.2431	7.57108	0.444085	65.9308	2	6	24	1	2	0
2015	10	6	T	T	T	T	N	TTN	2.41971	17.9955	15.8636	0	0.288765	51.9464	2	0	0	0		0
2015	11	1	T	T	T	T	N	TTN	3.70195	31.4997	33.2621	2.22933	0	67.0272	3	74	664	1.58333	21	3378
2015	11	2	T	T	T	T	N	TTN	3.33577	51.4561	22.2595	6.25511	2.7651	75.9931	1	44	253	1.8	2	1717
2015	11	3	T	T	T	T	N	TTN	3.16484	52.7033	31.5947	2.21144	0	68.3403	4	38	165	1.35714	5	1211
2015	11	4	T	T	T	T	N	TTN	2.67032	44.7885	38.767	8.54085	5.02252	64.1884	4	27	83	1.3	11	543
2015	11	5	T	T	T	T	N	TTN	3.25608	41.5713	32.6498	2.85518	0	72.7912	3	14	57	2.75	6	308
2015	11	6	T	T	T	T	N	TTN	3.84519	21.3684	35.5394	10.6198	4.8476	69.621	3	108	796	1.86364	21	4862
2015	12	1	T	T	T	N	T	TNT	4.38139	52.2047	35.3429	5.40781	1.82434	67.232	4	0	0	0		0
2015	12	2	T	T	T	N	T	TNT	2.85036	28.0948	16.1107	1.71854	0	65.0408	3	0	0	0		0
2015	12	3	T	T	T	N	T	TNT	2.45438	11.9387	33.8606	1.27475	0	67.0852	0	0	0	0		0
2015	12	4	T	T	T	N	T	TNT	2.42822	37.1931	29.3652	2.86296	4.04152	50.126	3	0	0	0		0
2015	12	5	T	T	T	N	T	TNT	4.57664	12.1626	1.00529	0	3.79159	64.0763	2	0	0	0		0
2015	12	6	T	T	T	N	T	TNT												0
2015	15	1	T	T	T	N	T	TNT	2.22019	30.0798	16.0124	0	0	48.5673	3	0	0	0		0
2015	15	2	T	T	T	N	T	TNT	1.93248	33.2122	8.66359	4.32552	4.51721	53.3839	2	10	36	1.66667	1	118
2015	15	3	T	T	T	N	T	TNT	1.76825	28.378	13.2632	2.12241	0.510276	32.0433	2	0	0	0		0
2015	15	4	T	T	T	N	T	TNT	2.19282	32.3834	15.9603	1.55726	1.55726	51.3665	3	0	0	0		0
2015	15	5	T	T	T	N	T	TNT												0
2015	15	6	T	T	T	N	T	TNT	2.33637	46.2649	28.9505	0	0	59.1592	3	17	87	2.2	8	270
2015	18	1	T	T	T	T	T	TTT	3.60584	57.8982	32.2358	1.01359	11.9473	90.6014	3	0	0	0		0
2015	18	2	T	T	T	T	T	TTT	2.20134	34.0285	25.8507	0.629749	1.07061	61.2465	3	0	0	0		0
2015	18	3	T	T	T	T	T	TTT	3.10341	43.9776	18.0877	11.4258	0	63.2822	3	32	129	1.58333	7	331
2015	18	4	T	T	T	T	T	TTT	3.25547	40.4523	24.6339	0	6.47971	59.3925	2	7	36	1.75	7	12
2015	18	5	T	T	T	T	T	TTT	2.87903	0	24.2092	0	0	24.2092	0	0	0	0		0
2015	18	6	T	T	T	T	T	TTT	3.48723	26.0759	25.9745	17.1799	0	69.8588	0	0	0	0		0
2015	19	1	T	T	T	N	T	TNT	2.60584	32.0546	14.1035	0	6.65762	47.1402	3	38	380	2.625	7	3668
2015	19	2	T	T	T	N	T	TNT	3.29075	27.8495	15.7878	0	4.14498	56.5708	2	16	37	1.66667	16	430
2015	19	3	T	T	T	N	T	TNT	2.97354	23.5933	23.0906	5.79814	4.30398	54.9593	2	7	38	1.75	7	116
2015	19	4	T	T	T	N	T	TNT	2.31204	38.0088	21.7827	2.74278	1.5672	69.6734	3	15	87	1.72222	15	305
2015	19	5	T	T	T	N	T	TNT												0
2015	19	6	T	T	T	N	T	TNT	4.32786	2.67003	17.5086	11.5873	3.2413	68.8553	3	0	0	0		0
2015	23	1	T	T	T	T	T	TTT	1.78345	34.3506	14.3422	4.9966	1.35814	53.6385	3	20	56	1.33333	1	634
2015	23	2	T	T	T	T	T	TTT	2.54805	22.4878	14.1359	0.880658	0	33.9075	3	48	182	1.5	3	1570
2015	23	3	T	T	T	T	T	TTT	2.46229	41.019	32.9224	5.77702	0	62.526	3	35	100	2	7	1431
2015	23	4	T	T	T	T	T	TTT	2.68613	17.7589	14.6587	2.43278	4.84633	42.0601	3	59	366	1.63889	9	2023
2015	23	5	T	T	T	T	T	TTT	3.32847	37.4322	5.96867	0	0	51.0103	3	0	0	0		8
2015	23	6	T	T	T	T	T	TTT	1.75791	34.6996	18.5366	3.35708	1.04875	58.4077	3	0	0	0		0
